# Supplementary material for: Induced Nematic Phase of New Synthesized Laterally Fluorinated Azo/Ester Derivatives
Source: Molecules. 2021 Jul 28;26(15):4546. doi: 10.3390/molecules26154546 (PMC8347854; doi:10.3390/molecules26154546)
Supplement: Supplementary file 1 [file molecules-26-04546-s001.zip]

Archive with 1 entries (1 files):
- molecules-1314978-supplementary.pdf
